# Supplementary material for: Natural Occurrence of Main Mycotoxins in Herbs and Spices Commercialized in Italy
Source: Foods. 2025 May 26;14(11):1889. doi: 10.3390/foods14111889 (PMC12153999; doi:10.3390/foods14111889)
Supplement: Supplementary file 1 [file foods-14-01889-s001.zip]

Archive with 1 entries (1 files):
- foods-3634723-supplementary.pdf
